# Supplementary material for: Efficacy of Virucidal Treatments against Poliovirus Type 1 Deposited on Stainless-Steel Carriers
Source: Microorganisms. 2024 Sep 27;12(10):1964. doi: 10.3390/microorganisms12101964 (PMC11509370; doi:10.3390/microorganisms12101964)
Supplement: Supplementary file 1 [file microorganisms-12-01964-s001.zip]

Archive with 1 entries (1 files):
- microorganisms-3205817-supplementary.pdf
